# Supplementary material for: Temperature Increase Negatively Affects the Fatty Acid Bioconversion Capacity of Rainbow Trout (Oncorhynchus mykiss) Fed a Linseed Oil-Based Diet
Source: PLoS One. 2016 Oct 13;11(10):e0164478. doi: 10.1371/journal.pone.0164478 (PMC5063364; doi:10.1371/journal.pone.0164478)
Supplement: S1 Table — (XLSX) [file pone.0164478.s001.xlsx]

## Sheet: Feuil1
	S1 Table. Apparent digestibility coefficients (%) of fatty acids for the control diet (FO) and the linseed oil diet (LO) used to determine appearance and disappearance of fatty acids (Table 7) and apparent in vivo fatty acid metabolism (Table 8).
		Diet
	Fatty acid	FO	LO
	12:0	84.2217	88.7937
	14:0	89.1031	74.7823
	16:0	84.7362	90.0616
	18:0	82.6036	91.5742
	20:0	71.1914	83.3528
	22:0	100	68.4812
	24:0	87.0447	83.1803
	14:1n-5	90.9561	100
	16:1n-7	90.6887	49.7635
	18:1n-7	88.9306	90.1513
	18:1n-9	89.9184	94.7771
	20:1n-9	89.9628	100
	22:1n-9	100	100
	24:1n-9	81.9799	100
	20:1n-11	100	100
	22:1n-11	100	100
	22:1n-13	100	100
	18:2n-6	90.5743	96.1004
	20:2n-6	87.1059	61.6869
	22:2n-6	100	100
	18:3n-6	96.7817	99.1623
	20:3n-6	83.2823	100
	20:4n-6	92.5259	83.1409
	22:4n-6	100	100
	24:4n-6	100	100
	24:5n-6	100	100
	22:5n-6	94.4167	100
	18:3n-3	86.7639	97.8966
	20:3n-3	98.7157	85.2758
	22:3n-3	100	100
	18:4n-3	95.8165	100
	20:4n-3	95.2336	100
	20:5n-3	96.3832	89.2145
	22:5n-3	95.5171	100
	24:5n-3	94.0106	97.5777
	24:6n-3	100	100
	22:6n-3	94.703	85.0099
